# Supplementary material for: Development of a Comprehensive Hospital-Based Elder Abuse Intervention: An Initial Systematic Scoping Review
Source: PLoS One. 2015 May 4;10(5):e0125105. doi: 10.1371/journal.pone.0125105 (PMC4418829; doi:10.1371/journal.pone.0125105)
Supplement: S1 Dataset — (XLSX) [file pone.0125105.s003.xlsx]

## Sheet: Document Characteristics
Name of document	Type of document	Methods described	Systematic literature search	Non systematic literature search	Consensus methods (e.g., consensus meeting, advisory groups)	Previous guidelines	Chart review	Interviews/focus groups	Researchers/academics	Consumers (i.e., older adults who may use the services)	Policy makers	Knowledge users	Health care workers (knowledge users)	Legal experts (knowledge users)	Law enforcement (knowledge users)	Violence case workers (knowledge users)	Respite care workers (knowledge users)	Social housing workers (knowledge users)	Adult protective services/public trustees (knowledge users)
Adult Protective Services Protocol, 2013 [58]	Protocol	2	2	2	2	2	2	2	2	2	2	2	2	2	2	2	2	2	1
Financial Abuse Specialist Team Practice Guide, 2010 [82] [83]	Guideline	2	2	2	2	2	2	2	2	2	1	1	2	1	2	1	2	2	1
Guidelines for Developing Elder Abuse Protocols: A South West Ontario Approach, 2011 [85]	Guideline	1	2	2	2	1	2	2	2	2	1	1	1	1	1	1	2	2	1
Improving Intervention in Intimate Partner Violence against Older Women: Guidelines for Social Services, 2013 [89]	Guideline	1	2	2	1	1	1	2	1	2	2	1	2	1	1	1	2	2	1
Intimate Partner Violence against Older Women: Contributions to the Manual on Policing Domestic Violence, 2013 [91]	Manual	1	2	2	2	1	1	2	1	2	2	2	2	2	2	2	2	2	2
Technical Assistance Manual for Older Adult Protective Services, 2007 [105]	Manual	2	2	2	2	2	2	2	2	2	1	1	2	2	2	1	2	2	2
Elder Abuse, Neglect, and Family Violence: A Guide for Health Professionals, 2009 [76]	Guideline	1	2	2	2	1	2	2	2	2	1	1	1	1	2	1	2	2	2
Protocol for Law Enforcement: Responding to Victims of Elder Abuse, Neglect, and Exploitation, 2011 [98]	Protocol	1	2	2	2	1	2	2	2	2	1	1	2	1	1	2	2	2	2
Protocol for Responding to Abuse of Older People Living at Home in the Community, 2011 [99]	Protocol	2	2	2	2	2	2	2	2	2	1	1	2	2	2	1	1	1	2
Ontario Network for the Prevention of Elder Abuse: Free From Harm Guide, no date [95]	Guideline	1	2	2	2	1	2	2	2	2	2	2	2	2	2	2	2	2	2
Procedural Guidelines for Handling Elder Abuse Cases, 2006 [97]	Guideline	1	2	2	1	2	2	2	2	2	1	1	1	1	1	2	1	1	1
Family Violence and Intervention Guidelines: Elder Abuse and Neglect, 2006 [28]	Guideline	1	2	1	1	2	2	2	2	2	1	1	1	2	2	1	1	1	1
Pan American Health Organization Manual Part II: Abuse (Mistreatment) and Neglect (Abandonment) Diagnostic and Management Guide I, no date, [54]	Manual	1	2	2	2	1	2	2	2	2	1	2	2	2	2	2	2	2	2
Sexual Violence in Later Life: A Technical Assistance Guide for Health care Providers, 2013 [104]	Guideline	1	2	2	2	1	2	2	1	2	2	1	1	2	2	1	2	2	2
The Health Care Provider's Reference Guide to Partner and Elder Abuse, 2007 [106]	Guideline	2	2	2	2	2	2	2	2	2	1	2	2	2	2	2	2	2	2
Waterloo Region Committee on Elder Abuse: A Guide for those Working with Older Adults, 2008 [111]	Guideline	1	2	2	2	1	2	2	2	2	2	1	1	2	1	2	1	1	1
Elder Abuse Resources Manual, 2000 [75]	Manual	2	2	2	2	2	2	2	2	2	1	1	1	2	2	1	1	1	1
Looking Beyond the Hurt: Service Provider's Guide to Elder Abuse, 2013 [33]	Guideline	1	2	2	2	1	2	2	1	2	1	1	1	1	2	2	2	1	1
Adult Victims of Abuse Protocols, 2005 [60]	Protocol	1	2	2	2	1	2	2	2	2	1	2	2	2	2	2	2	2	2
A Guide for Elder Abuse Protocols: Developed for Community Service Organisations, no date [51]	Guideline	1	2	2	2	1	2	2	2	2	2	1	2	2	2	2	2	2	1
Kentucky Medical Association: Abuse of Vulnerable Adults, no date [92]	Framework	1	2	2	2	1	2	2	2	2	2	1	1	2	2	2	2	2	2
Abuse Prevention of Older Adults Network Peterborough: Coordinated Community Response Agreement, 2005 [29]	Framework	1	2	2	1	1	2	2	1	1	1	1	1	1	1	1	1	1	1
In Hand: An Ethical Decision Making Framework, 2010 [90]	Framework	2	2	2	2	2	2	2	1	2	2	1	1	2	2	1	2	2	1
Elder Abuse Assessment Tool Kit, 2011 [70]	Toolkit	1	2	2	1	2	2	2	2	1	1	1	2	2	1	2	2	2	1
Elder Abuse Network Training Manual, 2005[73]	Manual	1	2	2	2	1	2	2	2	2	2	1	1	2	2	2	2	2	2
Identifying and Responding to Elder and Dependent Adult Abuse in Health Care Settings: Guidelines for California Health Care Professionals, no date [87]	Guideline	1	2	2	1	1	2	2	1	1	1	1	1	1	1	1	1	1	1
Calgary's Action Group on Elder Abuse: Elder Abuse Protocol, 2007 [63]	Protocol	1	2	2	2	1	2	2	2	2	1	1	2	1	2	1	2	2	1
Victorian Government Practice Guidelines for Health Services and Community Agencies for the Prevention of Elder Abuse, 2009 [112]	Guideline	1	2	2	2	1	2	2	2	2	1	1	2	1	1	2	2	2	1
Act on Adult Abuse and Neglect: A Manual for Vancouver Coastal Health Staff, no date [30]	Manual	2	2	2	2	2	2	2	2	2	2	1	1	2	2	2	2	2	2
Elder Abuse Assessment and Intervention - Reference Guide, 2010 [69]	Guideline	2	2	2	2	2	2	2	2	2	2	2	2	2	2	2	2	2	2
Abuse and Neglect of an Older or Vulnerable Person, 2006 [55]	Guideline	1	2	2	2	1	2	2	2	2	2	1	2	2	2	2	2	2	2
A Community Resource Guide for Service Providers, 2012 [50]	Guideline	1	2	2	1	2	2	2	2	1	1	1	1	2	1	2	1	1	1
Safety Planning for Older Persons, no date [102]	Guideline	2	2	2	2	2	2	2	2	2	2	1	2	2	2	2	2	2	2
Elder Abuse: Assessment and Intervention Reference Guide, 2010 [77]	Guideline	2	2	2	2	2	2	2	1	2	1	1	1	2	1	2	2	2	2
Vulnerable Adults: The Prevention, Recognition and Management of Abuse, 2007 [110]	Guideline	1	2	2	2	1	2	2	1	1	1	1	1	2	2	2	2	2	2
Elder Abuse Prevention, 2010 [74]	Guideline	1	1	2	1	1	2	2	1	2	2	2	2	2	2	2	2	2	2
Adult Protective Services: Financial Exploitation, 2010 [59]	Guideline	2	2	2	2	2	2	2	2	2	2	1	2	2	2	2	2	2	1
ACT Elder Abuse Prevention Program Policy, 2012 [57]	Guideline	2	2	2	2	2	2	2	2	2	2	2	2	2	2	2	2	2	2
A Resource for Service Providers working with Older Women Experiencing Abuse, 2009 [53]	Toolkit	1	2	2	1	1	2	1	1	1	1	1	1	2	1	1	2	1	2
A Model Intervention for Elder Abuse and Dementia, 2000 [52]	Intervention	1	2	1	1	2	2	2	1	2	1	1	2	2	2	1	2	2	1
Screening Tools and Referral Protocol for Stopping Abuse Against Older Ohioans: A Guide for Service Providers, 2001 [103]	Protocol	2	2	2	2	2	2	2	1	2	1	1	2	2	2	1	2	2	1
Elder abuse: Using Clinical Tools to Identify Clues of Mistreatment, 2000 [78]	Framework	2	2	2	2	2	2	2	1	2	2	1	1	2	2	2	2	2	2
Principles of Assessment and Management of Elder Abuse, 2006 [96]	Tool	1	2	2	1	1	2	2	1	2	2	1	1	2	2	2	2	2	2
Elder Abuse Detection and Intervention: A Collaborative Approach, 2007 [71]	Framework	1	2	2	2	1	2	2	2	2	2	1	1	2	2	1	2	2	2
Quick Reference to Adult and Older Adult Forensics: A Guide for Nurses and Other Health Care Professionals, 2010 [100]	Guideline	2	2	2	2	2	2	2	1	2	2	2	2	2	2	2	2	2	2
Effectively Detect and Manage: Elder Abuse, 2004 [67]	Framework	2	2	2	2	2	2	2	1	2	2	1	1	2	2	2	2	2	2
Forensic Nursing Files: Sexual Abuse of Older Adults, 2005 [84]	Framework	1	2	2	2	1	1	2	1	1	2	1	1	2	2	1	2	2	2
Risk Factors and Cutaneous Signs of Elder Mistreatment for the Dermatologist, 2013 [101]	Framework	1	2	2	2	1	2	2	1	2	2	1	1	2	2	2	2	2	2
Elder Abuse and Women's Health, 2013 [68]	Framework	1	2	2	2	1	2	2	1	2	1	1	1	2	2	2	2	2	2
Elder Assessment Instrument, 2003 [80]	Tool	1	2	2	2	1	2	2	1	2	2	1	1	2	2	2	2	2	2
Learn how to Assess the Visible and Invisible Indicators and What to Do if you Recognize Abuse in an Older Patient, 2000 [93]	Framework	2	2	2	2	2	2	2	1	2	2	1	1	2	2	2	2	2	2
The Primary Care of Elder Mistreatment, 1999 [108]	Framework	1	2	2	2	1	2	2	1	2	2	1	1	2	2	1	2	2	2
Decision Tree for the Detection and Treatment of Financial Exploitation of Older Adults, 2013 [66]	Intervention	1	2	2	2	1	2	2	1	2	2	1	1	2	2	2	2	2	2
An Elder Abuse Resource and Intervention Guide, 1995 [61]	Guideline	1	2	1	2	1	2	2	1	1	1	1	1	2	2	1	2	2	2
Can you Spot the Signs of Elder Mistreatment?, 1999 [64]	Framework	1	2	2	2	1	2	2	1	2	2	1	1	2	2	2	2	2	2
Medical Assessment of Elder Abuse, 2004 [20]	Protocol	1	2	1	2	1	2	2	1	2	2	1	1	2	2	2	2	2	2
The Occupational Therapy Elder Abuse Checklist, 2001 [107]	Tool	1	2	1	2	1	2	2	1	2	2	1	1	2	2	2	2	2	2
Elder Abuse: What to Look For, How to Intervene, 1997 [79]	Framework	2	2	2	2	2	2	2	1	2	2	1	1	2	2	2	2	2	2
Illinois Statewide Elder Abuse Social Service Program, 1996 [88]	Framework	1	2	1	2	2	1	2	1	2	2	1	2	2	2	2	2	2	2
Regional Capacity Assessment Team (RCAT) Tool, 2006 [32]	Tool	1	2	1	2	1	2	2	1	2	2	1	2	2	2	2	2	2	2
Clinician's Role in the Documentation of Elder Mistreatment, 2009 [65]	Framework	1	2	2	2	1	2	2	1	2	2	1	1	2	2	2	2	2	2
Elder Abuse Diagnosis and Intervention (EADI) Model, 1997 [72]	Intervention	1	2	1	2	1	2	2	1	2	2	1	1	1	2	2	2	2	1
Abuse/maltreatment of Older Adults: A Guideline for Counselors, 2000 [56]	Guideline	1	2	1	2	2	2	2	1	2	2	1	2	2	2	2	2	2	2
Elder Mistreatment Identification and Assessment, 2003 [81]	Framework	1	2	2	2	1	2	2	1	2	2	1	1	2	2	2	2	2	2
Mistreated and Neglected Elders: Social Work Assessment and Intervention, 2006 [94]	Guideline	1	2	2	2	1	2	2	2	2	2	1	2	2	2	2	2	2	2
Guidelines for Intervention in Elder Abuse, 1996 [86]	Guideline	1	2	2	2	1	2	2	1	2	2	1	1	2	2	2	2	2	2
The Role of the Dentist in Recognizing Elder Abuse, 2008 [109]	Framework	1	2	2	2	1	2	2	1	2	2	1	1	2	2	2	2	2	2
Burn Injuries Inflicted on Children or the Elderly: A Framework for Clinical and Forensic Assessment, 2005 [62]	Framework	1	2	2	2	1	2	2	1	2	2	1	1	1	2	2	2	2	2
	Total yes	49	1	9	11	42	4	1	38	8	26	58	40	13	12	20	8	10	21
	Total no	19	67	59	57	26	64	67	30	60	42	10	28	55	56	48	60	58	47
	Total	68	68	68	68	68	68	68	68	68	68	68	68	68	68	68	68	68	68
Guideline	28
Framework	18
Tool	4
Toolkit	2
Intervention	3
Protocol	7
Manual	6
Total	68

## Sheet: Data Dictionary Characteristics
Characteristics of Document Data Dictionary
Document Identification
Name of document	free text
What is the type of document?	free text
Document development process
Are the Document development methods described?	1 = yes, 2 = no, 0 = unknown
Was a systematic literature search used in Document development?	1 = yes, 2 = no, 0 = unknown
Was a non systematic literature search used in Document development?	1 = yes, 2 = no, 0 = unknown
Were consensus methods (i.e. consensus meeting, advisory groups) used in Document development?	1 = yes, 2 = no, 0 = unknown
Was a delphi consensus survey used in Document development?	1 = yes, 2 = no, 0 = unknown
Were previous guidelines used in Document development?	1 = yes, 2 = no, 0 = unknown
Document development
Were research/academics represented as stakeholders in the development of the Document?	1 = yes, 2 = no, 0 = unknown
Were consumers (i.e. the elderly who may use the services) represented as stakeholders in the development of the Document?	1 = yes, 2 = no, 0 = unknown
Were policy makers represented as stakeholders in the development of the Document?	1 = yes, 2 = no, 0 = unknown
Were knowledge users (i.e health care works, law enforcement, case workers, legal experts etc.) represented as a stakeholders in the development of the Document?	1 = yes, 2 = no, 0 = unknown
Were there health care workers (knowledge users) contributing to the development of any part of the Document?	1 = yes, 2 = no, 0 = unknown
Were there law enforcement (knowledge users) contributing to the development of any part of the Document?	1 = yes, 2 = no, 0 = unknown
Were there violence case workers (knowledge users) contributing to the development of any part of the Document?	1 = yes, 2 = no, 0 = unknown
Were there respite care workers (knowledge users) contributing to the development of any part of the Document?	1 = yes, 2 = no, 0 = unknown
Were there legal experts (knowledge users) contributing to the development of any part of the Document?	1 = yes, 2 = no, 0 = unknown
Were there social housing workers (knowledge users) contributing to the development of any part of the Document?	1 = yes, 2 = no, 0 = unknown
Did adult protective services/public trustees (knowledge users) contribute to the development of any part of the Document?	1 = yes, 2 = no, 0 = unknown
